# Supplementary material for: Genome-Wide Analysis Reveals Human-Mediated Introgression from Western Pigs to Indigenous Chinese Breeds
Source: Genes (Basel). 2020 Mar 4;11(3):275. doi: 10.3390/genes11030275 (PMC7140852; doi:10.3390/genes11030275)
Supplement: Supplementary file 1 [file genes-11-00275-s001.zip]

Archive with 2 entries (2 files):
- genes-710665 supplementary.docx
- sample_info.xlsx
