# Supplementary material for: Genome-Wide Analysis Reveals Human-Mediated Introgression from Western Pigs to Indigenous Chinese Breeds
Source: Genes (Basel). 2020 Mar 4;11(3):275. doi: 10.3390/genes11030275 (PMC7140852; doi:10.3390/genes11030275)
Supplement: Supplementary file 1 [file genes-11-00275-s001.zip › sample_info.xlsx]

## Sheet: Sheet1
group	sample id
TIB	1102
TIB	1802
TIB	1103
TIB	1803
TIB	1104
TIB	1804
TIB	1105
TIB	1805
TIB	1106
TIB	1806
TIB	1107
TIB	1807
TIB	1108
TIB	1808
TIB	1109
TIB	1809
TIB	1110
TIB	1810
TIB	1111
TIB	1811
TIB	1112
TIB	1812
TIB	2601
TIB	2602
TIB	2603
TIB	2604
TIB	2605
TIB	2606
TIB	2607
TIB	2608
TIB	2609
TIB	2610
TIB	2611
TIB	2612
TIB	1101
AW	9401
AW	3308
AW	3309
EHL	1202
EHL	1203
EHL	1204
EHL	1205
EHL	1206
EHL	1207
EHL	1208
EHL	1209
EHL	1210
EHL	1211
EHL	1212
EHL	2101
EHL	2701
EHL	2102
EHL	2702
EHL	2103
EHL	2703
EHL	2104
EHL	2704
EHL	2105
EHL	2705
EHL	2106
EHL	2706
EHL	2107
EHL	2707
EHL	2108
EHL	2708
EHL	2109
EHL	2709
EHL	2110
EHL	2710
EHL	2111
EHL	2711
EHL	2112
EHL	2712
EHL	1201
AW	2801
AW	2802
AW	2803
AW	2804
AW	2205
AW	2805
AW	2206
AW	2806
AW	2207
AW	2807
AW	2208
AW	2209
AW	2210
AW	2211
AW	3307
AW	2808
AW	2809
AW	2810
AW	2811
AW	2812
JH	1502
JH	1503
JH	1504
JH	1505
JH	1506
JH	1507
JH	1508
JH	1509
JH	1510
JH	1511
JH	1512
JH	2301
JH	2302
JH	2303
JH	2304
JH	2305
JH	2306
JH	2307
JH	2308
JH	2309
JH	2310
JH	2311
JH	2312
JH	3102
JH	3103
JH	3104
JH	3105
JH	3106
JH	3107
JH	3108
JH	3109
JH	3110
MIN	9403
MIN	9404
MIN	9405
MIN	9306
MIN	9406
MIN	9407
MIN	9408
MIN	9409
MIN	9410
MIN	9411
MIN	9412
MIN	1302
MIN	1303
MIN	1304
MIN	1305
MIN	1307
MIN	1308
MIN	1309
MIN	1310
MIN	1311
MIN	1312
MIN	1301
RC	1602
RC	1603
RC	1604
RC	1605
RC	1606
RC	1607
RC	1608
RC	1609
RC	1610
RC	1611
RC	1612
RC	2401
RC	2402
RC	2403
RC	2404
RC	2405
RC	2406
RC	2407
RC	2408
RC	2409
RC	2410
RC	2411
RC	2412
RC	3201
RC	3202
RC	3204
RC	3205
RC	3206
RC	3207
RC	3208
RC	3209
RC	3210
WZS	1702
WZS	1703
WZS	1705
WZS	1706
WZS	1707
WZS	1708
WZS	1709
WZS	1710
WZS	1711
WZS	1712
WZS	2501
WZS	2502
WZS	2503
WZS	2504
WZS	2505
WZS	2506
WZS	2507
WZS	2508
WZS	2509
WZS	2510
WZS	2511
WZS	2512
WZS	3301
WZS	3303
WZS	3304
WZS	3305
WZS	3306
AW	1402
AW	1403
AW	1404
AW	1405
AW	1406
AW	1407
AW	1408
AW	1409
AW	1410
AW	1411
AW	2201
AW	2202
AW	2203
AW	2204
AW	1401
DUR	4101
DUR	4201
DUR	4801
DUR	4402
DUR	4503
DUR	4603
DUR	4703
DUR	4803
DUR	4104
DUR	4304
DUR	4705
DUR	4106
DUR	4607
DUR	4108
DUR	4208
DUR	4508
DUR	4708
DUR	4209
DUR	4309
DUR	4509
DUR	4210
DUR	4510
DUR	4711
DUR	5101
DUR	5106
DUR	5107
DUR	5201
DUR	5204
DUR	5206
DUR	5403
DUR	5406
DUR	5407
EW	9202
EW	9203
EW	9204
EW	9110
EW	9111
EW	9112
ED	9302
ED	9303
ED	9304
ED	9205
ED	9305
ED	9206
ED	9207
ED	9208
ED	9209
ED	9210
ED	9211
ED	9212
EW	9307
EW	9308
EW	9309
EW	9310
EW	9311
EW	9312
